# Supplementary material for: Enhancing the Flexibility and Hydrophilicity of PLA via Polymer Blends: Electrospinning vs. Solvent Casting
Source: Polymers (Basel). 2025 Mar 18;17(6):800. doi: 10.3390/polym17060800 (PMC11945453; doi:10.3390/polym17060800)
Supplement: Supplementary file 1 [file polymers-17-00800-s001.zip]

Archive with 1 entries (1 files):
- polymers-3517372-supplementary.pdf
